# Supplementary material for: Optimal exit choice during highway tunnel evacuations based on the fire locations
Source: PLoS One. 2021 Aug 20;16(8):e0256523. doi: 10.1371/journal.pone.0256523 (PMC8378735; doi:10.1371/journal.pone.0256523)
Supplement: S1 Table — (XLSX) [file pone.0256523.s001.xlsx]

## Sheet: 0.05-255
	location	OPS	Time of evacuation passageway	Time of tunnel entrance
1	0	0.8525	56.4683	322.157
2	0.05	0.777833	61.7517	322.848
3	0.1	0.755	61.295	250.1
4	0.15	0.5925	63.7567	240.157
5	0.2	0.556167	77.4333	239.22
6	0.25	0.482667	102.285	238.327
7	0.3	0.328833	158.903	236.98
8	0.35	0.3585	269.082	151.785
9	0.4	0.380833	275.853	154.588
10	0.45	0.399167	264.262	152.733
11	0.5	0.396	270.013	152.915
12	0.55	0.419833	422.037	97.37
13	0.6	0.463167	422.157	96.2367
14	0.65	0.842333	422.37	95.52
15	0.7	0.6995	423.18	95.52
16	0.75	0.731333	467.65	66.51
17	0.8	0.744833	477.987	44.76
18	0.85	0.809	485.212	34.93
19	0.9	0.8085	496.478	14.28
20	0.95	0.886333	505.3	0
21	1	1	508.972	0

## Sheet: 0.15-285
location
location	OPS	Time of evacuation passageway	Time of tunnel entrance
0	0.7935	56.4683	322.157
0.05	0.793	61.7517	322.848
0.1	0.7445	61.295	250.1
0.15	0.728333	63.7567	240.157
0.2	0.681	77.4333	239.22
0.25	0.595667	102.285	238.327
0.3	0.399667	158.903	236.98
0.35	0.272333	269.082	151.785
0.4	0.279667	275.853	154.588
0.45	0.256667	264.262	152.733
0.5	0.270167	270.013	152.915
0.55	0.6505	422.037	97.37
0.6	0.653	422.157	96.2367
0.65	0.655	422.37	95.52
0.7	0.655833	423.18	95.52
0.75	0.7475	467.65	66.51
0.8	0.7965	477.987	44.76
0.85	0.818833	485.212	34.93
0.9	0.863333	496.478	14.28
0.95	1	505.3	0
1	1	508.972	0

## Sheet: 0.25-315
location
location	OPS	Time of evacuation passageway	Time of tunnel entrance
0	0.6545	127.725	395.457
0.05	0.592	132.747	328.327
0.1	0.556167	136.132	303.595
0.15	0.575667	131.74	310.382
0.2	0.568833	136.94	316.495
0.25	0.571667	131.213	306.298
0.3	0.0448333	209.64	177.883
0.35	0.0821667	214.832	176.463
0.4	0.0368333	210.167	175.695
0.45	0.5625	357.575	96.8
0.5	0.569833	360.677	95.26
0.55	0.561833	353.135	95.18
0.6	0.563833	355.495	95.42
0.65	0.667667	412.3	74.15
0.7	0.6905	415.755	65.0667
0.75	0.772833	445.012	34.98
0.8	0.788667	454.047	29.27
0.85	0.8285	516.005	17.62
0.9	1	580.807	0
0.95	1	581.913	0
1	1	582.242	0

## Sheet: 0.35-345
location
location	OPS	Time of evacuation passageway	Time of tunnel entrance
0	0.5425	203.277	458.175
0.05	0.531167	211.848	447.718
0.1	0.531333	212.35	448.687
0.15	0.198333	214.193	236.985
0.2	0.213167	210.93	239.028
0.25	0.222667	211.262	242.69
0.3	0.210667	210.928	237.792
0.35	0.435833	331.838	137.245
0.4	0.4355	336.84	139.395
0.45	0.525667	323.47	100.803
0.5	0.531	327.165	100.653
0.55	0.552667	328.098	93.36
0.6	0.555167	330.037	93.36
0.65	0.66	376.187	71.46
0.7	0.6965	398.673	63.5617
0.75	0.730833	403.42	50.15
0.8	0.79	423.438	28.8067
0.85	0.845833	474.552	11.48
0.9	1	560.102	0
0.95	1	559.878	0
1	1	560.092	0

## Sheet: 0.45-405
location
location	OPS	Time of evacuation passageway	Time of tunnel entrance
0	0.334667	463.603	564.883
0.05	0.128	463.107	571.65
0.1	0.135833	462.017	561.623
0.15	0.134333	463.388	574.772
0.2	0.149667	462.918	180.877
0.25	0.143	462.697	180.877
0.3	0.566667	463.205	153.503
0.35	0.567333	464.538	145.958
0.4	0.569333	463.522	144.13
0.45	0.661333	464.385	114.608
0.5	0.674333	463.883	113.772
0.55	0.6745	464.143	98.1
0.6	0.6915	462.658	98.2433
0.65	0.691667	462.473	76.4
0.7	0.729167	463.947	76.4
0.75	0.728667	462.88	41.5833
0.8	0.786667	493.547	41.5767
0.85	0.852833	502.115	35.48
0.9	0.853167	503.287	0
0.95	1	509.76	0
1	1	509.958	0

## Sheet: 0.55-435
location
location	OPS	Time of evacuation passageway	Time of tunnel entrance
0	0.123333	560.595	442.06
0.05	0.142333	563.048	427.54
0.1	0.133333	562.82	432.657
0.15	0.135667	562.763	431.337
0.2	0.109	563.27	447.397
0.25	0.493	562.52	218.997
0.3	0.634	563.425	135.492
0.35	0.634833	562.21	134.58
0.4	0.719333	563.74	84.835
0.45	0.744667	562.913	69.7667
0.5	0.7445	563.245	69.8333
0.55	0.759167	562.107	60.8733
0.6	0.759667	564.137	60.875
0.65	0.7655	563.175	57.2
0.7	0.794333	562.473	39.97
0.75	0.799333	563.262	37.22
0.8	0.839833	589.32	17.19
0.85	0.854167	588.193	8.19
0.9	1	629.902	0
0.95	1	629.053	0
1	1	630.16	0

## Sheet: 0.65-465
location
location	OPS	Time of evacuation passageway	Time of tunnel entrance
0	0.0495	621.712	564.883
0.05	0.0368333	628.217	571.65
0.1	0.0528333	628.68	561.623
0.15	0.0348333	630.213	574.772
0.2	0.634	629.735	180.877
0.25	0.634	629.735	180.877
0.3	0.676333	631.372	153.503
0.35	0.6865	629.095	145.958
0.4	0.69	630.555	144.13
0.45	0.735333	631.385	114.608
0.5	0.736333	630.652	113.772
0.55	0.760333	630.735	98.1
0.6	0.759333	629.43	98.2433
0.65	0.7935	631.455	76.4
0.7	0.793167	631.045	76.4
0.75	0.845833	630.178	41.5833
0.8	0.846	630.067	41.5767
0.85	0.855333	630.257	35.48
0.9	1	647.963	0
0.95	1	648.247	0
1	1	648.623	0

## Sheet: 0.75-495
location
location	OPS	Time of evacuation passageway	Time of tunnel entrance
0	0.318	765.837	478.41
0.05	0.312167	756.193	477.277
0.1	0.310833	758.205	479.59
0.15	0.567167	762.22	278.62
0.2	0.567167	762.22	278.62
0.25	0.677833	761.69	190.525
0.3	0.726667	755.885	150.158
0.35	0.727833	759.363	150.222
0.4	0.774833	765.343	114.503
0.45	0.788833	766.443	103.47
0.5	0.815	762.822	81.694
0.55	0.813833	761.055	82.305
0.6	0.828167	759.422	70.835
0.65	0.847833	758.54	55.06
0.7	0.849833	768.15	55.06
0.75	0.848833	764.17	55.06
0.8	0.8735	759.483	34.86
0.85	0.874167	763.708	34.86
0.9	1	757.895	0
0.95	1	759.135	0
1	1	763.763	0

## Sheet: 0.85-525
location
location	OPS	Time of evacuation passageway	Time of tunnel entrance
0	0.273	866.778	598.27
0.05	0.278	878.038	593.655
0.1	0.275333	880.32	597.547
0.15	0.473167	874.91	414.132
0.2	0.475	876.022	412.702
0.25	0.643333	878.347	260.925
0.3	0.701	879.648	208.652
0.35	0.782833	878.717	134.02
0.4	0.804667	877.62	113.517
0.45	0.806667	875.932	111.418
0.5	0.809833	881.208	109.492
0.55	0.808667	878.793	110.172
0.6	0.8225	875.777	97.11
0.65	0.842167	879.268	79.6783
0.7	0.858333	876.23	64.6683
0.75	0.8715	876.838	52.8083
0.8	0.894833	873.788	31.08
0.85	0.907167	880.847	20.58
0.9	0.906833	875.235	19.2133
0.95	1	879.537	0
1	1	877.422	0

## Sheet: 0.95-555
location
location	OPS	人行横横道	Time of tunnel entrance
0	0.262	881.013	623.192
0.05	0.262667	892.167	628.918
0.1	0.273	890.657	618.195
0.15	0.529833	890.893	379.952
0.2	0.532167	891.748	378.288
0.25	0.542	891.308	373.877
0.3	0.625833	890.602	290.417
0.35	0.7655	892.825	161.575
0.4	0.764333	892.24	162.403
0.45	0.7655	891.423	161.17
0.5	0.788167	892.033	140.177
0.55	0.837833	891.788	93.985
0.6	0.837667	890.728	94.0133
0.65	0.849333	890.972	83.2233
0.7	0.870667	892.172	63.5483
0.75	0.871	891.303	63.1167
0.8	0.8915	890.987	44.1
0.85	0.909	891	27.6883
0.9	0.909667	892.318	27.1267
0.95	1	891.003	0
1	1	891.05	0

[truncated: 1 more sheets: 1-575]
